# Supplementary material for: Molecular Characterization of the Progressive Landscape of Depression
Source: bioRxiv. 2026 May 22:2026.05.22.727217. Preprint. [Version 1] doi: 10.64898/2026.05.22.727217 (PMC13228238; doi:10.64898/2026.05.22.727217)
Supplement: Supplement 1 [file media-1.zip]

Archive with 1 entries (1 files):
- Sharma_Supplementary_Information_and_Notes_Revision-02.docx
